# Supplementary material for: Unexpected gender differences in progressive supranuclear palsy reveal efficacy for davunetide in women
Source: Transl Psychiatry. 2023 Oct 16;13:319. doi: 10.1038/s41398-023-02618-9 (PMC10579238; doi:10.1038/s41398-023-02618-9)
Supplement: Supplementary file 2 — Table S1 [file 41398_2023_2618_MOESM2_ESM.xlsx]

## Sheet: Sheet 1
parameter	test_group	reference_group	pvalue	trend	n1	n2	compared_by	estimate	statistic	conf.low	conf.high
SEADL	davunetide_male	davunetide_female	0.00113	down	63	73	subject sex	-16.6666	1135	-25	-5.55564
language	davunetide_male	davunetide_female	0.00184	down	63	73	subject sex	-7.06015	657.5	-11.7646	-3.10706
SEADL	davunetide_female	placebo_female	0.00389	up	73	71	treatment arm	15	2165	3.57138	26.6666
visuospatial_constructional	davunetide_male	davunetide_female	0.00453	down	63	73	subject sex	-7.62405	693	-12.9032	-2.58625
raw_rban	davunetide_male	davunetide_female	0.00469	down	63	73	subject sex	-9.96295	640	-17.5405	-3.33893
bulbar	davunetide_male	davunetide_female	0.00516	up	63	73	subject sex	25	2246.5	3.08218e-05	50
SEADL	davunetide_male	placebo_male	0.00704	down	63	62	treatment arm	-15	1360.5	-25	-2.50006
gait_midline	davunetide_male	placebo_male	0.00705	up	63	62	treatment arm	19.0476	2424	5.3571	34.3138
GDS	placebo_male	placebo_female	0.00867	down	62	71	subject sex	-21.9461	1049	-38.8889	-5.12814
raw_rban	davunetide_female	placebo_female	0.00943	up	73	71	treatment arm	6.87192	1453	1.58654	12.5822
SEADL	placebo_male	placebo_female	0.0107	up	62	71	subject sex	14.2857	2283.5	9.17654e-06	25
language	davunetide_female	placebo_female	0.0132	up	73	71	treatment arm	5.5556	1616	1.11346	10.8696
CGIds	davunetide_male	placebo_male	0.0141	up	63	62	treatment arm	13.3333	1850.5	5.15441e-05	20
behavior	davunetide_male	davunetide_female	0.0141	up	63	73	subject sex	33.3333	2189.5	2.3867e-05	50
PSPRS	davunetide_male	placebo_male	0.0147	up	63	62	treatment arm	10.4932	2410.5	1.66349	19.0046
total_rban	davunetide_male	davunetide_female	0.0148	down	63	73	subject sex	-6.32785	687.5	-11.1919	-1.29869
Letter	davunetide_female	placebo_female	0.0162	up	73	71	treatment arm	16.6666	1719	0.909115	32.5
limb_motor	placebo_male	placebo_female	0.0174	down	62	71	subject sex	-24.9999	1346	-44.9999	-4.74257e-05
GDS	davunetide_female	placebo_female	0.0178	down	73	71	treatment arm	-21.9825	1137	-39.8991	-4.54541
bulbar	davunetide_female	placebo_female	0.0213	down	73	71	treatment arm	-25	1245.5	-50	-1.26448e-05
CGIC	davunetide_male	davunetide_female	0.0213	up	63	73	subject sex	15	1826.5	1.77088e-05	25
visuospatial_constructional	davunetide_male	placebo_male	0.0246	down	63	62	treatment arm	-5.88883	826	-10.4038	-0.342125
gait_midline	placebo_male	placebo_female	0.0261	down	62	71	subject sex	-14.2857	1350.5	-28.5714	-1.28209
CGIds	davunetide_male	davunetide_female	0.0302	up	63	73	subject sex	8.33328	1869.5	6.51033e-05	20
attention	davunetide_male	davunetide_female	0.0341	down	63	73	subject sex	-7.77037	765	-14.2857	-0.354138
PSPRS	davunetide_male	davunetide_female	0.0372	up	63	73	subject sex	9.33537	2087	0.508181	17.9225
limb_motor	davunetide_female	placebo_female	0.0387	down	73	71	treatment arm	-25	1259.5	-46.4286	-2.29428e-05
PSPRS	placebo_male	placebo_female	0.0431	down	62	71	subject sex	-9.72158	1464.5	-19.4673	-0.356038
daily_activities	placebo_male	placebo_female	0.0461	down	62	71	subject sex	-14.5299	1444.5	-29.9999	-1.43924e-05
bulbar	davunetide_male	placebo_male	0.0472	up	63	62	treatment arm	16.6667	2315.5	3.08821e-05	33.3334
ventricular_volume	davunetide_female	placebo_female	0.0564	down#	73	71	treatment arm	-2.30157	951	-4.83999	0.109929
Letter	davunetide_male	davunetide_female	0.0615	none	63	73	subject sex	-12.5	1000.5	-26.1905	8.85557e-05
language	davunetide_male	placebo_male	0.0732	none	63	62	treatment arm	-4.87804	887	-10.331	0.0979873
CGIC	davunetide_female	placebo_female	0.0739	none	73	71	treatment arm	-5.86788e-05	1268.5	-20	1.82772e-05
limb_motor	davunetide_male	placebo_male	0.0778	none	63	62	treatment arm	14.2856	2273	-5.75342e-05	25.7143
PSPRS	davunetide_female	placebo_female	0.0919	down#	73	71	treatment arm	-8.69571	1348.5	-18.3837	1.20484
ventricular_volume	placebo_male	placebo_female	0.106	none	62	71	subject sex	-1.98761	1075	-4.53045	0.509784
bulbar	placebo_male	placebo_female	0.107	none	62	71	subject sex	-16.6666	1520.5	-33.3334	3.92653e-05
limb_motor	davunetide_male	davunetide_female	0.123	none	63	73	subject sex	13.3333	2021.5	-4.1578e-05	26.7857
total_rban	davunetide_female	placebo_female	0.13	none	73	71	treatment arm	3.78252	1309	-1.34141	8.84035
oculomotor	davunetide_male	placebo_male	0.136	none	63	62	treatment arm	7.57575	2220	-0.54947	16.1617
GDS	davunetide_male	placebo_male	0.138	none	63	62	treatment arm	15.9259	1610	-4.7619	37.1428
daily_activities	davunetide_female	placebo_female	0.139	none	73	71	treatment arm	-10	1387.5	-27.5	2.50005
GDS	davunetide_male	davunetide_female	0.149	none	63	73	subject sex	15.4538	1663	-5.2632	38.1052
gait_midline	davunetide_male	davunetide_female	0.157	none	63	73	subject sex	10.1083	1964.5	-3.89608	27.2727
CGIC	davunetide_male	placebo_male	0.186	none	63	62	treatment arm	4.99996	1641	-8.87499e-06	20
daily_activities	davunetide_male	placebo_male	0.19	none	63	62	treatment arm	9.09083	2184.5	-4.16665	20
language	placebo_male	placebo_female	0.202	none	62	71	subject sex	3.42282	1535	-1.78865	9.35303
Phonemic	placebo_male	placebo_female	0.21	none	62	71	subject sex	-9.6877	950	-25.0001	5.71432
visuospatial_constructional	davunetide_female	placebo_female	0.223	none	73	71	treatment arm	3.44365	1432	-2.03186	8.33339
oculomotor	davunetide_male	davunetide_female	0.257	none	63	73	subject sex	5.05044	1946.5	-3.33339	14.4444
ventricular_volume	davunetide_male	davunetide_female	0.258	none	63	73	subject sex	1.33801	1582	-0.964545	3.58841
immediate_memory	davunetide_female	placebo_female	0.279	none	73	71	treatment arm	3.80482	1405	-3.06109	10.9835
raw_rban	davunetide_male	placebo_male	0.283	none	63	62	treatment arm	-4.02099	961.5	-11.1627	2.91917
delayed_memory	davunetide_male	placebo_male	0.314	none	63	62	treatment arm	3.51082	1263.5	-3.13727	9.8582
behavior	davunetide_female	placebo_female	0.316	none	73	71	treatment arm	-16.6666	1473	-50.0001	16.6666
attention	placebo_male	placebo_female	0.319	none	62	71	subject sex	-3.09277	1118.5	-9.87398	3.15792
CGIds	placebo_male	placebo_female	0.322	none	62	71	subject sex	-5.12387e-05	1397	-16.6666	2.56388e-05
Color	davunetide_female	placebo_female	0.327	none	73	71	treatment arm	0.793575	1496	-0.401686	8.56874
attention	davunetide_female	placebo_female	0.335	none	73	71	treatment arm	2.78266	1317.5	-2.37479	7.47303
ventricular_volume	davunetide_male	placebo_male	0.373	none	63	62	treatment arm	1.0643	1662	-1.3272	3.42302
Color	davunetide_male	placebo_male	0.375	none	63	62	treatment arm	0.116232	1376.5	-0.900888	18.0646
daily_activities	davunetide_male	davunetide_female	0.38	none	63	73	subject sex	6.0458	1899	-6.92307	18.1818
Letter	placebo_male	placebo_female	0.429	none	62	71	subject sex	5.37559	1500.5	-8.44154	20
Phonemic	davunetide_male	davunetide_female	0.431	none	63	73	subject sex	-5.88938	1065.5	-20.707	10.1009
delayed_memory	davunetide_male	davunetide_female	0.449	none	63	73	subject sex	3.05061	1102	-3.81257	9.09726
delayed_memory	placebo_male	placebo_female	0.458	none	62	71	subject sex	-2.66664	1203.5	-8.77088	3.52941
gait_midline	davunetide_female	placebo_female	0.462	none	73	71	treatment arm	-5.00005	1466.5	-20	8.33329
CGIC	placebo_male	placebo_female	0.469	none	62	71	subject sex	-2.18553e-05	1417	-8.33335	2.86999e-05
CGIds	davunetide_female	placebo_female	0.517	none	73	71	treatment arm	-2.45308e-05	1510	-13.3333	3.3961e-05
Phonemic	davunetide_female	placebo_female	0.523	none	73	71	treatment arm	-4.1667	931	-18.1818	11.1112
oculomotor	placebo_male	placebo_female	0.524	none	62	71	subject sex	-1.8182	1706	-12.5	7.5
total_rban	placebo_male	placebo_female	0.559	none	62	71	subject sex	-1.39181	1157	-6.27276	3.25762
behavior	davunetide_male	placebo_male	0.57	none	63	62	treatment arm	4.76198	2003.5	-20	33.3334
visuospatial_constructional	placebo_male	placebo_female	0.607	none	62	71	subject sex	0.996314	1418.5	-3.97022	6.66667
immediate_memory	davunetide_male	placebo_male	0.62	none	63	62	treatment arm	1.83307	1195	-5.12351	10.5883
behavior	placebo_male	placebo_female	0.628	none	62	71	subject sex	3.3333	1892	-25	36.6666
delayed_memory	davunetide_female	placebo_female	0.638	none	73	71	treatment arm	-0.973288	1110	-7.85414	4.45013
total_rban	davunetide_male	placebo_male	0.639	none	63	62	treatment arm	-1.05905	1041.5	-5.83496	3.58934
immediate_memory	davunetide_male	davunetide_female	0.688	none	63	73	subject sex	-2.18571	981	-9.73716	6.74311
Letter	davunetide_male	placebo_male	0.747	none	63	62	treatment arm	-3.70377e-05	1252	-17.8571	12.5
Color	davunetide_male	davunetide_female	0.833	none	63	73	subject sex	3.52618e-05	1280	-3.98229	7.14285
oculomotor	davunetide_female	placebo_female	0.847	none	73	71	treatment arm	-3.06635e-05	1617	-9.99996	8.33337
raw_rban	placebo_male	placebo_female	0.865	none	62	71	subject sex	0.431937	1267	-4.60324	6.17396
Color	placebo_male	placebo_female	0.877	none	62	71	subject sex	1.99197e-05	1371.5	-4.76187	6.66669
attention	davunetide_male	placebo_male	0.88	none	63	62	treatment arm	-0.387382	1083.5	-8.08828	6.93069
immediate_memory	placebo_male	placebo_female	0.936	none	62	71	subject sex	-2.45389e-05	1350	-6.82822	6.41023
Phonemic	davunetide_male	placebo_male	0.981	none	63	62	treatment arm	4.05774e-05	1304	-16.1616	16.8831
