# Supplementary material for: Unexpected gender differences in progressive supranuclear palsy reveal efficacy for davunetide in women
Source: Transl Psychiatry. 2023 Oct 16;13:319. doi: 10.1038/s41398-023-02618-9 (PMC10579238; doi:10.1038/s41398-023-02618-9)
Supplement: Supplementary file 3 — Table S2 [file 41398_2023_2618_MOESM3_ESM.xlsx]

## Sheet: correlations
group	var1	var2	cor	statistic	P	conf.low	conf.high	method
male_davunetide	immediate_memory	total_rban	0.78	7.94208	7.97e-10	0.624073	0.874394	Pearson
male_davunetide	total_rban	immediate_memory	0.78	7.94208	7.97e-10	0.624073	0.874394	Pearson
male_davunetide	total_rban	attention	0.72	6.62473	5.6e-08	0.53401	0.838332	Pearson
male_davunetide	attention	total_rban	0.72	6.62473	5.6e-08	0.53401	0.838332	Pearson
female_placebo	total_rban	language	0.72	6.6013	6.76e-08	0.53572	0.841364	Pearson
female_placebo	language	total_rban	0.72	6.6013	6.76e-08	0.53572	0.841364	Pearson
male_davunetide	immediate_memory	raw_rban	0.7	6.31321	1.55e-07	0.509099	0.827863	Pearson
male_davunetide	raw_rban	immediate_memory	0.7	6.31321	1.55e-07	0.509099	0.827863	Pearson
female_placebo	total_rban	attention	0.69	6.01581	4.49e-07	0.487354	0.82113	Pearson
female_placebo	attention	total_rban	0.69	6.01581	4.49e-07	0.487354	0.82113	Pearson
female_placebo	immediate_memory	total_rban	0.68	5.8435	7.84e-07	0.472053	0.814549	Pearson
female_placebo	total_rban	immediate_memory	0.68	5.8435	7.84e-07	0.472053	0.814549	Pearson
female_davunetide	total_rban	attention	0.71	5.95735	8.79e-07	0.500645	0.840369	Pearson
female_davunetide	attention	total_rban	0.71	5.95735	8.79e-07	0.500645	0.840369	Pearson
female_placebo	immediate_memory	raw_rban	0.67	5.75683	1.04e-06	0.464167	0.811122	Pearson
female_placebo	raw_rban	immediate_memory	0.67	5.75683	1.04e-06	0.464167	0.811122	Pearson
female_davunetide	immediate_memory	total_rban	0.7	5.80646	1.39e-06	0.486969	0.834974	Pearson
female_davunetide	total_rban	immediate_memory	0.7	5.80646	1.39e-06	0.486969	0.834974	Pearson
female_davunetide	immediate_memory	raw_rban	0.7	5.75675	1.62e-06	0.482371	0.833145	Pearson
female_davunetide	raw_rban	immediate_memory	0.7	5.75675	1.62e-06	0.482371	0.833145	Pearson
female_placebo	raw_rban	attention	0.65	5.45231	2.78e-06	0.435426	0.798429	Pearson
female_placebo	attention	raw_rban	0.65	5.45231	2.78e-06	0.435426	0.798429	Pearson
male_placebo	total_rban	attention	0.64	5.25022	5.32e-06	0.41545	0.789413	Pearson
male_placebo	attention	total_rban	0.64	5.25022	5.32e-06	0.41545	0.789413	Pearson
female_placebo	raw_rban	language	0.64	5.24307	5.44e-06	0.414729	0.789084	Pearson
female_placebo	language	raw_rban	0.64	5.24307	5.44e-06	0.414729	0.789084	Pearson
male_davunetide	raw_rban	attention	0.63	5.13175	7.33e-06	0.400209	0.779342	Pearson
male_davunetide	attention	raw_rban	0.63	5.13175	7.33e-06	0.400209	0.779342	Pearson
male_placebo	raw_rban	visuospatial_constructional	0.63	5.09119	8.85e-06	0.399213	0.781963	Pearson
male_placebo	visuospatial_constructional	raw_rban	0.63	5.09119	8.85e-06	0.399213	0.781963	Pearson
female_placebo	total_rban	delayed_memory	0.61	4.82666	2.05e-05	0.371187	0.768842	Pearson
female_placebo	delayed_memory	total_rban	0.61	4.82666	2.05e-05	0.371187	0.768842	Pearson
male davunetide	Phonemic Fluency	Letter Number Sequence	0.56	4.63453	2.76e-05	0.328497	0.722532	Pearson
male davunetide	Letter Number Sequence	Phonemic Fluency	0.56	4.63453	2.76e-05	0.328497	0.722532	Pearson
male_davunetide	total_rban	visuospatial_constructional	0.58	4.55819	4.59e-05	0.338561	0.749696	Pearson
male_davunetide	visuospatial_constructional	total_rban	0.58	4.55819	4.59e-05	0.338561	0.749696	Pearson
female_davunetide	total_rban	delayed_memory	0.62	4.64643	4.65e-05	0.367118	0.784648	Pearson
female_davunetide	delayed_memory	total_rban	0.62	4.64643	4.65e-05	0.367118	0.784648	Pearson
male_davunetide	raw_rban	visuospatial_constructional	0.57	4.4916	5.66e-05	0.33102	0.745953	Pearson
male_davunetide	visuospatial_constructional	raw_rban	0.57	4.4916	5.66e-05	0.33102	0.745953	Pearson
female_placebo	raw_rban	delayed_memory	0.56	4.31898	0.000101	0.313794	0.740885	Pearson
female_placebo	delayed_memory	raw_rban	0.56	4.31898	0.000101	0.313794	0.740885	Pearson
male_placebo	total_rban	delayed_memory	0.56	4.294	0.000109	0.310848	0.739409	Pearson
male_placebo	delayed_memory	total_rban	0.56	4.294	0.000109	0.310848	0.739409	Pearson
male_davunetide	immediate_memory	attention	0.55	4.27195	0.000112	0.30558	0.733128	Pearson
male_davunetide	attention	immediate_memory	0.55	4.27195	0.000112	0.30558	0.733128	Pearson
female davunetide	Age	Ventricular volume	-0.5	-4.09481	0.000158	-0.685169	-0.266414	Pearson
female davunetide	Ventricular volume	Age	-0.5	-4.09481	0.000158	-0.685169	-0.266414	Pearson
female_placebo	total_rban	visuospatial_constructional	0.55	4.15395	0.000167	0.294119	0.730948	Pearson
female_placebo	visuospatial_constructional	total_rban	0.55	4.15395	0.000167	0.294119	0.730948	Pearson
female_davunetide	raw_rban	delayed_memory	0.55	3.92664	0.000386	0.278969	0.743753	Pearson
female_davunetide	delayed_memory	raw_rban	0.55	3.92664	0.000386	0.278969	0.743753	Pearson
male_davunetide	attention	visuospatial_constructional	0.51	3.8437	0.000414	0.253521	0.705901	Pearson
male_davunetide	visuospatial_constructional	attention	0.51	3.8437	0.000414	0.253521	0.705901	Pearson
female davunetide	SEADL	CGIds	-0.47	-3.73238	0.000494	-0.660445	-0.223948	Pearson
female davunetide	CGIds	SEADL	-0.47	-3.73238	0.000494	-0.660445	-0.223948	Pearson
female_davunetide	total_rban	language	0.54	3.79216	0.000567	0.261321	0.735125	Pearson
female_davunetide	language	total_rban	0.54	3.79216	0.000567	0.261321	0.735125	Pearson
female placebo	Age	CGIds	-0.48	-3.65936	0.000673	-0.678233	-0.224178	Pearson
female placebo	CGIds	Age	-0.48	-3.65936	0.000673	-0.678233	-0.224178	Pearson
female_davunetide	raw_rban	attention	0.53	3.66682	0.000809	0.244545	0.726778	Pearson
female_davunetide	attention	raw_rban	0.53	3.66682	0.000809	0.244545	0.726778	Pearson
male_davunetide	total_rban	language	0.49	3.6083	0.00083	0.223557	0.6896	Pearson
male_davunetide	language	total_rban	0.49	3.6083	0.00083	0.223557	0.6896	Pearson
female_davunetide	raw_rban	language	0.53	3.65163	0.000844	0.242491	0.725747	Pearson
female_davunetide	language	raw_rban	0.53	3.65163	0.000844	0.242491	0.725747	Pearson
female placebo	SEADL	PSPRS	-0.47	-3.54047	0.000942	-0.664817	-0.207393	Pearson
female placebo	PSPRS	SEADL	-0.47	-3.54047	0.000942	-0.664817	-0.207393	Pearson
female_placebo	raw_rban	visuospatial_constructional	0.48	3.44157	0.00137	0.203625	0.682726	Pearson
female_placebo	visuospatial_constructional	raw_rban	0.48	3.44157	0.00137	0.203625	0.682726	Pearson
male davunetide	Age	CGIds	-0.42	-3.34998	0.00151	-0.61922	-0.17308	Pearson
male davunetide	CGIds	Age	-0.42	-3.34998	0.00151	-0.61922	-0.17308	Pearson
male_placebo	immediate_memory	total_rban	0.47	3.38675	0.0016	0.196303	0.678633	Pearson
male_placebo	total_rban	immediate_memory	0.47	3.38675	0.0016	0.196303	0.678633	Pearson
female_davunetide	raw_rban	visuospatial_constructional	0.49	3.35866	0.0019	0.201999	0.704952	Pearson
female_davunetide	visuospatial_constructional	raw_rban	0.49	3.35866	0.0019	0.201999	0.704952	Pearson
male_placebo	total_rban	visuospatial_constructional	0.46	3.27815	0.00217	0.181654	0.670353	Pearson
male_placebo	visuospatial_constructional	total_rban	0.46	3.27815	0.00217	0.181654	0.670353	Pearson
male_placebo	immediate_memory	raw_rban	0.46	3.2586	0.00229	0.178998	0.668838	Pearson
male_placebo	raw_rban	immediate_memory	0.46	3.2586	0.00229	0.178998	0.668838	Pearson
female placebo	Age	Phonemic Fluency	-0.45	-3.1877	0.00274	-0.65794	-0.167776	Pearson
female placebo	Phonemic Fluency	Age	-0.45	-3.1877	0.00274	-0.65794	-0.167776	Pearson
male placebo	Phonemic Fluency	Letter Number Sequence	0.41	3.1202	0.00303	0.148169	0.61384	Pearson
male placebo	Letter Number Sequence	Phonemic Fluency	0.41	3.1202	0.00303	0.148169	0.61384	Pearson
female_placebo	immediate_memory	attention	0.44	3.14584	0.00308	0.162076	0.654604	Pearson
female_placebo	attention	immediate_memory	0.44	3.14584	0.00308	0.162076	0.654604	Pearson
female placebo	CGIds	Phonemic Fluency	0.45	3.11709	0.00342	0.161074	0.663133	Pearson
female placebo	Phonemic Fluency	CGIds	0.45	3.11709	0.00342	0.161074	0.663133	Pearson
female placebo	PSPRS	CGIds	0.42	3.08413	0.00352	0.149622	0.634275	Pearson
female placebo	CGIds	PSPRS	0.42	3.08413	0.00352	0.149622	0.634275	Pearson
male placebo	SEADL	CGIds	-0.39	-3.03004	0.00383	-0.597773	-0.134493	Pearson
male placebo	CGIds	SEADL	-0.39	-3.03004	0.00383	-0.597773	-0.134493	Pearson
female_davunetide	immediate_memory	visuospatial_constructional	0.45	3.04582	0.00432	0.155467	0.674703	Pearson
female_davunetide	visuospatial_constructional	immediate_memory	0.45	3.04582	0.00432	0.155467	0.674703	Pearson
female_davunetide	total_rban	visuospatial_constructional	0.45	3.01179	0.0048	0.152005	0.678027	Pearson
female_davunetide	visuospatial_constructional	total_rban	0.45	3.01179	0.0048	0.152005	0.678027	Pearson
female placebo	SEADL	CGIds	-0.41	-2.96867	0.00483	-0.624715	-0.134104	Pearson
female placebo	CGIds	SEADL	-0.41	-2.96867	0.00483	-0.624715	-0.134104	Pearson
female placebo	Ventricular volume	CGIds	0.4	2.93428	0.00529	0.129449	0.621818	Pearson
female placebo	CGIds	Ventricular volume	0.4	2.93428	0.00529	0.129449	0.621818	Pearson
male_placebo	attention	delayed_memory	0.42	2.93966	0.00544	0.134839	0.643049	Pearson
male_placebo	delayed_memory	attention	0.42	2.93966	0.00544	0.134839	0.643049	Pearson
male_davunetide	raw_rban	language	0.41	2.87915	0.00631	0.12517	0.632532	Pearson
male_davunetide	language	raw_rban	0.41	2.87915	0.00631	0.12517	0.632532	Pearson
female davunetide	PSPRS	Letter Number Sequence	-0.41	-2.86637	0.00653	-0.631438	-0.123377	Pearson
female davunetide	Letter Number Sequence	PSPRS	-0.41	-2.86637	0.00653	-0.631438	-0.123377	Pearson
male davunetide	Ventricular volume	Color Trials 2	0.36	2.65663	0.0107	0.0885043	0.578707	Pearson
male davunetide	Color Trials 2	Ventricular volume	0.36	2.65663	0.0107	0.0885043	0.578707	Pearson
female davunetide	SEADL	PSPRS	-0.35	-2.5927	0.0125	-0.568496	-0.0793374	Pearson
female davunetide	PSPRS	SEADL	-0.35	-2.5927	0.0125	-0.568496	-0.0793374	Pearson
female_davunetide	attention	delayed_memory	0.41	2.62177	0.0129	0.0933997	0.644559	Pearson
female_davunetide	delayed_memory	attention	0.41	2.62177	0.0129	0.0933997	0.644559	Pearson
male_placebo	delayed_memory	language	0.38	2.59789	0.013	0.0852388	0.607684	Pearson
male_placebo	language	delayed_memory	0.38	2.59789	0.013	0.0852388	0.607684	Pearson
male_placebo	raw_rban	attention	0.37	2.53894	0.0151	0.0773732	0.60767	Pearson
male_placebo	attention	raw_rban	0.37	2.53894	0.0151	0.0773732	0.60767	Pearson
male davunetide	Age	CGIC	-0.33	-2.50429	0.0155	-0.551849	-0.0665756	Pearson
male davunetide	CGIC	Age	-0.33	-2.50429	0.0155	-0.551849	-0.0665756	Pearson
male davunetide	Age	SEADL	0.32	2.48915	0.016	0.0636927	0.542277	Pearson
male davunetide	SEADL	Age	0.32	2.48915	0.016	0.0636927	0.542277	Pearson
male_placebo	raw_rban	delayed_memory	0.37	2.50696	0.0163	0.0727024	0.604699	Pearson
male_placebo	delayed_memory	raw_rban	0.37	2.50696	0.0163	0.0727024	0.604699	Pearson
female davunetide	Ventricular volume	Color Trials 2	0.35	2.48856	0.0168	0.0684012	0.58719	Pearson
female davunetide	Color Trials 2	Ventricular volume	0.35	2.48856	0.0168	0.0684012	0.58719	Pearson
female davunetide	Age	Color Trials 2	-0.35	-2.48668	0.0169	-0.587013	-0.0681332	Pearson
female davunetide	Color Trials 2	Age	-0.35	-2.48668	0.0169	-0.587013	-0.0681332	Pearson
male_placebo	raw_rban	language	0.36	2.45819	0.0184	0.0655599	0.600127	Pearson
male_placebo	language	raw_rban	0.36	2.45819	0.0184	0.0655599	0.600127	Pearson
male_placebo	delayed_memory	visuospatial_constructional	0.35	2.41547	0.0203	0.0588495	0.590682	Pearson
male_placebo	visuospatial_constructional	delayed_memory	0.35	2.41547	0.0203	0.0588495	0.590682	Pearson
male placebo	SEADL	CGIC	-0.32	-2.38813	0.0207	-0.541056	-0.0512414	Pearson
male placebo	CGIC	SEADL	-0.32	-2.38813	0.0207	-0.541056	-0.0512414	Pearson
female placebo	SEADL	Letter Number Sequence	0.35	2.37796	0.0223	0.053753	0.592491	Pearson
female placebo	Letter Number Sequence	SEADL	0.35	2.37796	0.0223	0.053753	0.592491	Pearson
female placebo	CGIds	CGIC	0.34	2.36091	0.0227	0.0498711	0.570117	Pearson
female placebo	CGIC	CGIds	0.34	2.36091	0.0227	0.0498711	0.570117	Pearson
male_davunetide	total_rban	delayed_memory	0.34	2.34682	0.0238	0.0488296	0.5841	Pearson
male_davunetide	delayed_memory	total_rban	0.34	2.34682	0.0238	0.0488296	0.5841	Pearson
female_davunetide	immediate_memory	attention	0.37	2.35587	0.024	0.0518573	0.613486	Pearson
female_davunetide	attention	immediate_memory	0.37	2.35587	0.024	0.0518573	0.613486	Pearson
female_placebo	immediate_memory	language	0.34	2.33784	0.0241	0.0469034	0.572878	Pearson
female_placebo	language	immediate_memory	0.34	2.33784	0.0241	0.0469034	0.572878	Pearson
male_davunetide	delayed_memory	language	0.34	2.30515	0.0263	0.0427255	0.580056	Pearson
male_davunetide	language	delayed_memory	0.34	2.30515	0.0263	0.0427255	0.580056	Pearson
male_davunetide	immediate_memory	language	0.34	2.30187	0.0265	0.0422447	0.579736	Pearson
male_davunetide	language	immediate_memory	0.34	2.30187	0.0265	0.0422447	0.579736	Pearson
female davunetide	SEADL	CGIC	-0.31	-2.22812	0.0306	-0.538607	-0.0304019	Pearson
female davunetide	CGIC	SEADL	-0.31	-2.22812	0.0306	-0.538607	-0.0304019	Pearson
female placebo	GDS	CGIds	0.32	2.23454	0.0307	0.0320517	0.562799	Pearson
female placebo	CGIds	GDS	0.32	2.23454	0.0307	0.0320517	0.562799	Pearson
female placebo	PSPRS	Letter Number Sequence	-0.33	-2.22874	0.0314	-0.572543	-0.0314928	Pearson
female placebo	Letter Number Sequence	PSPRS	-0.33	-2.22874	0.0314	-0.572543	-0.0314928	Pearson
male_davunetide	immediate_memory	visuospatial_constructional	0.33	2.21488	0.0324	0.0294496	0.571167	Pearson
male_davunetide	visuospatial_constructional	immediate_memory	0.33	2.21488	0.0324	0.0294496	0.571167	Pearson
female placebo	SEADL	Ventricular volume	-0.31	-2.20347	0.0327	-0.549952	-0.0273543	Pearson
female placebo	Ventricular volume	SEADL	-0.31	-2.20347	0.0327	-0.549952	-0.0273543	Pearson
male davunetide	Age	Letter Number Sequence	-0.3	-2.19804	0.0328	-0.535664	-0.0262692	Pearson
male davunetide	Letter Number Sequence	Age	-0.3	-2.19804	0.0328	-0.535664	-0.0262692	Pearson
female_placebo	attention	language	0.33	2.20646	0.033	0.0282077	0.570329	Pearson
female_placebo	language	attention	0.33	2.20646	0.033	0.0282077	0.570329	Pearson
female_placebo	language	visuospatial_constructional	0.31	2.17437	0.0352	0.0233609	0.556827	Pearson
female_placebo	visuospatial_constructional	language	0.31	2.17437	0.0352	0.0233609	0.556827	Pearson
female placebo	SEADL	GDS	-0.31	-2.13982	0.0381	-0.553365	-0.0183589	Pearson
female placebo	GDS	SEADL	-0.31	-2.13982	0.0381	-0.553365	-0.0183589	Pearson
female placebo	SEADL	CGIC	-0.3	-2.11615	0.04	-0.54605	-0.0149514	Pearson
female placebo	CGIC	SEADL	-0.3	-2.11615	0.04	-0.54605	-0.0149514	Pearson
female_placebo	delayed_memory	language	0.31	2.11522	0.0404	0.0147557	0.555946	Pearson
female_placebo	language	delayed_memory	0.31	2.11522	0.0404	0.0147557	0.555946	Pearson
male davunetide	Age	Color Trials 2	-0.29	-2.09059	0.0419	-0.525016	-0.011459	Pearson
male davunetide	Color Trials 2	Age	-0.29	-2.09059	0.0419	-0.525016	-0.011459	Pearson
male_placebo	total_rban	language	0.32	2.1024	0.0419	0.0127355	0.56519	Pearson
male_placebo	language	total_rban	0.32	2.1024	0.0419	0.0127355	0.56519	Pearson
male placebo	GDS	Phonemic Fluency	0.29	2.08349	0.0428	0.0103814	0.533289	Pearson
male placebo	Phonemic Fluency	GDS	0.29	2.08349	0.0428	0.0103814	0.533289	Pearson
male_placebo	language	visuospatial_constructional	0.31	2.07781	0.044	0.00916034	0.557333	Pearson
male_placebo	visuospatial_constructional	language	0.31	2.07781	0.044	0.00916034	0.557333	Pearson
male placebo	CGIds	CGIC	0.28	2.05804	0.0447	0.00715529	0.509102	Pearson
male placebo	CGIC	CGIds	0.28	2.05804	0.0447	0.00715529	0.509102	Pearson
male davunetide	CGIC	Letter Number Sequence	0.29	2.05857	0.0451	0.00695375	0.526229	Pearson
male davunetide	Letter Number Sequence	CGIC	0.29	2.05857	0.0451	0.00695375	0.526229	Pearson
male placebo	SEADL	Phonemic Fluency	0.28	2.04894	0.0458	0.00578356	0.516516	Pearson
male placebo	Phonemic Fluency	SEADL	0.28	2.04894	0.0458	0.00578356	0.516516	Pearson
male davunetide	CGIds	CGIC	0.27	2.03419	0.0471	0.00394465	0.50672	Pearson
male davunetide	CGIC	CGIds	0.27	2.03419	0.0471	0.00394465	0.50672	Pearson
female placebo	PSPRS	CGIC	0.29	2.029	0.0485	0.0024112	0.537188	Pearson
female placebo	CGIC	PSPRS	0.29	2.029	0.0485	0.0024112	0.537188	Pearson
male davunetide	SEADL	CGIds	-0.27	-2.00426	0.0503	-0.499718	-3.08672e-05	Pearson
male davunetide	CGIds	SEADL	-0.27	-2.00426	0.0503	-0.499718	-3.08672e-05	Pearson
male placebo	Age	Ventricular volume	-0.26	-1.99546	0.0511	-0.494935	0.00102098	Pearson
male placebo	Ventricular volume	Age	-0.26	-1.99546	0.0511	-0.494935	0.00102098	Pearson
male placebo	SEADL	PSPRS	-0.27	-1.98259	0.0527	-0.497543	0.00286436	Pearson
male placebo	PSPRS	SEADL	-0.27	-1.98259	0.0527	-0.497543	0.00286436	Pearson
female davunetide	CGIds	CGIC	0.27	1.97188	0.0544	-0.00498261	0.513004	Pearson
female davunetide	CGIC	CGIds	0.27	1.97188	0.0544	-0.00498261	0.513004	Pearson
male davunetide	Age	Ventricular volume	-0.26	-1.93349	0.0585	-0.488704	0.00923944	Pearson
male davunetide	Ventricular volume	Age	-0.26	-1.93349	0.0585	-0.488704	0.00923944	Pearson
female placebo	PSPRS	Ventricular volume	0.27	1.9173	0.0614	-0.0131195	0.516261	Pearson
female placebo	Ventricular volume	PSPRS	0.27	1.9173	0.0614	-0.0131195	0.516261	Pearson
male placebo	PSPRS	CGIC	0.26	1.88993	0.0645	-0.0155326	0.4921	Pearson
male placebo	CGIC	PSPRS	0.26	1.88993	0.0645	-0.0155326	0.4921	Pearson
male davunetide	PSPRS	CGIds	0.25	1.85085	0.0699	-0.0205177	0.484141	Pearson
male davunetide	CGIds	PSPRS	0.25	1.85085	0.0699	-0.0205177	0.484141	Pearson
male_davunetide	raw_rban	delayed_memory	0.27	1.79288	0.0804	-0.0334195	0.527275	Pearson
male_davunetide	delayed_memory	raw_rban	0.27	1.79288	0.0804	-0.0334195	0.527275	Pearson
female placebo	Ventricular volume	GDS	0.26	1.76263	0.0849	-0.0361817	0.509153	Pearson
female placebo	GDS	Ventricular volume	0.26	1.76263	0.0849	-0.0361817	0.509153	Pearson
female_davunetide	immediate_memory	delayed_memory	0.28	1.73115	0.0922	-0.0474996	0.55441	Pearson
female_davunetide	delayed_memory	immediate_memory	0.28	1.73115	0.0922	-0.0474996	0.55441	Pearson
male davunetide	SEADL	Ventricular volume	-0.23	-1.71431	0.0923	-0.46616	0.0384248	Pearson
male davunetide	Ventricular volume	SEADL	-0.23	-1.71431	0.0923	-0.46616	0.0384248	Pearson
male placebo	PSPRS	Ventricular volume	0.23	1.70268	0.0945	-0.0399773	0.464942	Pearson
male placebo	Ventricular volume	PSPRS	0.23	1.70268	0.0945	-0.0399773	0.464942	Pearson
female davunetide	CGIC	Color Trials 2	0.25	1.70528	0.0955	-0.0458774	0.512622	Pearson
female davunetide	Color Trials 2	CGIC	0.25	1.70528	0.0955	-0.0458774	0.512622	Pearson
male davunetide	SEADL	Letter Number Sequence	-0.24	-1.69179	0.0972	-0.483632	0.044037	Pearson
male davunetide	Letter Number Sequence	SEADL	-0.24	-1.69179	0.0972	-0.483632	0.044037	Pearson
female_placebo	immediate_memory	visuospatial_constructional	0.25	1.66121	0.104	-0.0516856	0.50286	Pearson
female_placebo	attention	delayed_memory	0.25	1.66612	0.104	-0.053313	0.51853	Pearson
female_placebo	delayed_memory	attention	0.25	1.66612	0.104	-0.053313	0.51853	Pearson
female_placebo	visuospatial_constructional	immediate_memory	0.25	1.66121	0.104	-0.0516856	0.50286	Pearson
female davunetide	Ventricular volume	GDS	0.23	1.64647	0.106	-0.0510245	0.483002	Pearson
female davunetide	GDS	Ventricular volume	0.23	1.64647	0.106	-0.0510245	0.483002	Pearson
female davunetide	PSPRS	CGIds	0.22	1.60749	0.114	-0.0551713	0.470386	Pearson
female davunetide	CGIds	PSPRS	0.22	1.60749	0.114	-0.0551713	0.470386	Pearson
male davunetide	Letter Number Sequence	Color Trials 2	0.23	1.60936	0.114	-0.0562764	0.478954	Pearson
male davunetide	Color Trials 2	Letter Number Sequence	0.23	1.60936	0.114	-0.0562764	0.478954	Pearson
female_placebo	delayed_memory	visuospatial_constructional	0.24	1.60378	0.116	-0.061009	0.501348	Pearson
female_placebo	visuospatial_constructional	delayed_memory	0.24	1.60378	0.116	-0.061009	0.501348	Pearson
male placebo	Ventricular volume	CGIds	0.22	1.58399	0.119	-0.0570949	0.459916	Pearson
male placebo	CGIds	Ventricular volume	0.22	1.58399	0.119	-0.0570949	0.459916	Pearson
female_placebo	attention	visuospatial_constructional	0.24	1.58187	0.121	-0.0652047	0.503884	Pearson
female_placebo	visuospatial_constructional	attention	0.24	1.58187	0.121	-0.0652047	0.503884	Pearson
male davunetide	CGIds	Letter Number Sequence	0.22	1.5385	0.13	-0.0655191	0.466954	Pearson
male davunetide	Letter Number Sequence	CGIds	0.22	1.5385	0.13	-0.0655191	0.466954	Pearson
male_placebo	immediate_memory	language	0.23	1.54713	0.13	-0.0704506	0.499941	Pearson
male_placebo	language	immediate_memory	0.23	1.54713	0.13	-0.0704506	0.499941	Pearson
female placebo	PSPRS	GDS	0.22	1.49834	0.141	-0.0747462	0.479933	Pearson
female placebo	GDS	PSPRS	0.22	1.49834	0.141	-0.0747462	0.479933	Pearson
male davunetide	Ventricular volume	CGIds	0.2	1.44141	0.155	-0.0757244	0.440644	Pearson
male davunetide	CGIds	Ventricular volume	0.2	1.44141	0.155	-0.0757244	0.440644	Pearson
female davunetide	PSPRS	Phonemic Fluency	-0.2	-1.38828	0.172	-0.462886	0.0897309	Pearson
female davunetide	Phonemic Fluency	PSPRS	-0.2	-1.38828	0.172	-0.462886	0.0897309	Pearson
female davunetide	GDS	Color Trials 2	0.21	1.38301	0.174	-0.0940014	0.476085	Pearson
female davunetide	Color Trials 2	GDS	0.21	1.38301	0.174	-0.0940014	0.476085	Pearson
male placebo	Age	PSPRS	-0.18	-1.33736	0.187	-0.425576	0.0888797	Pearson
female placebo	Age	PSPRS	-0.19	-1.33831	0.187	-0.452817	0.0958147	Pearson
male placebo	PSPRS	Age	-0.18	-1.33736	0.187	-0.425576	0.0888797	Pearson
female placebo	PSPRS	Age	-0.19	-1.33831	0.187	-0.452817	0.0958147	Pearson
male davunetide	Age	PSPRS	-0.18	-1.3328	0.188	-0.425071	0.089491	Pearson
male davunetide	PSPRS	Age	-0.18	-1.3328	0.188	-0.425071	0.089491	Pearson
female davunetide	Age	GDS	-0.19	-1.32535	0.191	-0.447139	0.0965412	Pearson
female davunetide	GDS	Age	-0.19	-1.32535	0.191	-0.447139	0.0965412	Pearson
female davunetide	SEADL	Letter Number Sequence	0.2	1.3044	0.199	-0.107155	0.471678	Pearson
female davunetide	Letter Number Sequence	SEADL	0.2	1.3044	0.199	-0.107155	0.471678	Pearson
female davunetide	Ventricular volume	Letter Number Sequence	-0.2	-1.29887	0.201	-0.47102	0.107991	Pearson
female davunetide	Letter Number Sequence	Ventricular volume	-0.2	-1.29887	0.201	-0.47102	0.107991	Pearson
female_davunetide	delayed_memory	visuospatial_constructional	0.21	1.29292	0.204	-0.116904	0.496875	Pearson
female_davunetide	visuospatial_constructional	delayed_memory	0.21	1.29292	0.204	-0.116904	0.496875	Pearson
female placebo	Age	Color Trials 2	-0.19	-1.28572	0.206	-0.464636	0.108553	Pearson
female placebo	Color Trials 2	Age	-0.19	-1.28572	0.206	-0.464636	0.108553	Pearson
male davunetide	SEADL	PSPRS	-0.17	-1.26504	0.211	-0.417534	0.0985733	Pearson
male davunetide	PSPRS	SEADL	-0.17	-1.26504	0.211	-0.417534	0.0985733	Pearson
female_davunetide	attention	language	0.2	1.24197	0.222	-0.125091	0.490592	Pearson
female_davunetide	language	attention	0.2	1.24197	0.222	-0.125091	0.490592	Pearson
male placebo	Ventricular volume	GDS	0.17	1.21979	0.229	-0.110276	0.430943	Pearson
male placebo	GDS	Ventricular volume	0.17	1.21979	0.229	-0.110276	0.430943	Pearson
female davunetide	SEADL	Color Trials 2	-0.18	-1.21264	0.232	-0.451288	0.11799	Pearson
female davunetide	Color Trials 2	SEADL	-0.18	-1.21264	0.232	-0.451288	0.11799	Pearson
female davunetide	PSPRS	GDS	0.17	1.19967	0.236	-0.11437	0.432599	Pearson
female davunetide	GDS	PSPRS	0.17	1.19967	0.236	-0.11437	0.432599	Pearson
female davunetide	PSPRS	CGIC	0.17	1.18685	0.241	-0.1149	0.427121	Pearson
female davunetide	CGIC	PSPRS	0.17	1.18685	0.241	-0.1149	0.427121	Pearson
male davunetide	PSPRS	Letter Number Sequence	0.17	1.18569	0.242	-0.115063	0.426987	Pearson
male davunetide	Letter Number Sequence	PSPRS	0.17	1.18569	0.242	-0.115063	0.426987	Pearson
male placebo	PSPRS	CGIds	0.16	1.18141	0.243	-0.112023	0.41519	Pearson
male placebo	CGIds	PSPRS	0.16	1.18141	0.243	-0.112023	0.41519	Pearson
male placebo	CGIC	Color Trials 2	-0.17	-1.17009	0.248	-0.437416	0.12132	Pearson
male placebo	Color Trials 2	CGIC	-0.17	-1.17009	0.248	-0.437416	0.12132	Pearson
female davunetide	PSPRS	Color Trials 2	0.18	1.16964	0.249	-0.124346	0.446135	Pearson
female davunetide	Color Trials 2	PSPRS	0.18	1.16964	0.249	-0.124346	0.446135	Pearson
female placebo	Phonemic Fluency	Letter Number Sequence	0.18	1.14811	0.258	-0.134308	0.462724	Pearson
female placebo	Letter Number Sequence	Phonemic Fluency	0.18	1.14811	0.258	-0.134308	0.462724	Pearson
female placebo	Age	CGIC	-0.17	-1.14462	0.259	-0.438687	0.126498	Pearson
female placebo	CGIC	Age	-0.17	-1.14462	0.259	-0.438687	0.126498	Pearson
female_davunetide	delayed_memory	language	0.19	1.14639	0.259	-0.140438	0.478638	Pearson
female_davunetide	language	delayed_memory	0.19	1.14639	0.259	-0.140438	0.478638	Pearson
male_placebo	immediate_memory	attention	0.17	1.1161	0.271	-0.137403	0.453751	Pearson
male_placebo	attention	immediate_memory	0.17	1.1161	0.271	-0.137403	0.453751	Pearson
male davunetide	CGIds	Color Trials 2	0.16	1.11113	0.272	-0.125527	0.418266	Pearson
male davunetide	Color Trials 2	CGIds	0.16	1.11113	0.272	-0.125527	0.418266	Pearson
male davunetide	GDS	CGIds	-0.16	-1.10797	0.273	-0.414079	0.124617	Pearson
male davunetide	CGIds	GDS	-0.16	-1.10797	0.273	-0.414079	0.124617	Pearson
male placebo	Ventricular volume	CGIC	0.15	1.10692	0.274	-0.122182	0.406629	Pearson
male placebo	CGIC	Ventricular volume	0.15	1.10692	0.274	-0.122182	0.406629	Pearson
female_placebo	immediate_memory	delayed_memory	0.17	1.10544	0.275	-0.1355	0.442915	Pearson
female_placebo	delayed_memory	immediate_memory	0.17	1.10544	0.275	-0.1355	0.442915	Pearson
male placebo	Age	CGIds	0.15	1.08924	0.281	-0.124592	0.404585	Pearson
male placebo	CGIds	Age	0.15	1.08924	0.281	-0.124592	0.404585	Pearson
male davunetide	PSPRS	GDS	0.15	1.07351	0.288	-0.129403	0.410041	Pearson
male davunetide	GDS	PSPRS	0.15	1.07351	0.288	-0.129403	0.410041	Pearson
male_placebo	immediate_memory	visuospatial_constructional	0.17	1.07426	0.289	-0.141939	0.44375	Pearson
male_placebo	visuospatial_constructional	immediate_memory	0.17	1.07426	0.289	-0.141939	0.44375	Pearson
male placebo	Phonemic Fluency	Color Trials 2	-0.15	-1.06379	0.293	-0.41657	0.133623	Pearson
male placebo	Color Trials 2	Phonemic Fluency	-0.15	-1.06379	0.293	-0.41657	0.133623	Pearson
male_placebo	immediate_memory	delayed_memory	0.16	1.05799	0.296	-0.144394	0.441736	Pearson
male_placebo	delayed_memory	immediate_memory	0.16	1.05799	0.296	-0.144394	0.441736	Pearson
male davunetide	Ventricular volume	Phonemic Fluency	-0.15	-1.03047	0.308	-0.408727	0.136834	Pearson
male davunetide	Phonemic Fluency	Ventricular volume	-0.15	-1.03047	0.308	-0.408727	0.136834	Pearson
male davunetide	CGIC	Color Trials 2	0.15	1.02841	0.309	-0.138631	0.412344	Pearson
male davunetide	Color Trials 2	CGIC	0.15	1.02841	0.309	-0.138631	0.412344	Pearson
female davunetide	GDS	CGIC	0.15	1.02559	0.31	-0.140592	0.415979	Pearson
female davunetide	CGIC	GDS	0.15	1.02559	0.31	-0.140592	0.415979	Pearson
female_davunetide	immediate_memory	language	0.17	1.02085	0.314	-0.160561	0.46261	Pearson
female_davunetide	language	immediate_memory	0.17	1.02085	0.314	-0.160561	0.46261	Pearson
female davunetide	CGIds	Letter Number Sequence	0.16	1.01435	0.316	-0.150974	0.436305	Pearson
female davunetide	Letter Number Sequence	CGIds	0.16	1.01435	0.316	-0.150974	0.436305	Pearson
male davunetide	SEADL	CGIC	-0.14	-0.987119	0.328	-0.392683	0.138497	Pearson
male davunetide	CGIC	SEADL	-0.14	-0.987119	0.328	-0.392683	0.138497	Pearson
female placebo	CGIds	Color Trials 2	0.15	0.977162	0.334	-0.156578	0.431646	Pearson
female placebo	Color Trials 2	CGIds	0.15	0.977162	0.334	-0.156578	0.431646	Pearson
male davunetide	GDS	CGIC	-0.14	-0.957633	0.343	-0.400023	0.147031	Pearson
male davunetide	CGIC	GDS	-0.14	-0.957633	0.343	-0.400023	0.147031	Pearson
female placebo	Age	Ventricular volume	-0.14	-0.955724	0.344	-0.407513	0.150569	Pearson
female placebo	Ventricular volume	Age	-0.14	-0.955724	0.344	-0.407513	0.150569	Pearson
male placebo	PSPRS	GDS	0.14	0.948045	0.348	-0.148372	0.398871	Pearson
male placebo	GDS	PSPRS	0.14	0.948045	0.348	-0.148372	0.398871	Pearson
female davunetide	Age	PSPRS	-0.13	-0.946407	0.349	-0.394982	0.147031	Pearson
female davunetide	PSPRS	Age	-0.13	-0.946407	0.349	-0.394982	0.147031	Pearson
female davunetide	CGIds	Phonemic Fluency	-0.14	-0.938707	0.353	-0.409456	0.154741	Pearson
female davunetide	Phonemic Fluency	CGIds	-0.14	-0.938707	0.353	-0.409456	0.154741	Pearson
female_davunetide	attention	visuospatial_constructional	0.15	0.933831	0.357	-0.174474	0.451284	Pearson
female_davunetide	visuospatial_constructional	attention	0.15	0.933831	0.357	-0.174474	0.451284	Pearson
male placebo	CGIds	Letter Number Sequence	0.13	0.897965	0.374	-0.15706	0.396586	Pearson
male placebo	Letter Number Sequence	CGIds	0.13	0.897965	0.374	-0.15706	0.396586	Pearson
female davunetide	Age	CGIC	-0.13	-0.885134	0.38	-0.391274	0.157164	Pearson
female davunetide	CGIC	Age	-0.13	-0.885134	0.38	-0.391274	0.157164	Pearson
female placebo	Age	SEADL	0.13	0.882712	0.382	-0.162804	0.402548	Pearson
female placebo	SEADL	Age	0.13	0.882712	0.382	-0.162804	0.402548	Pearson
female davunetide	CGIds	Color Trials 2	0.13	0.866927	0.391	-0.16897	0.408869	Pearson
male davunetide	CGIC	Phonemic Fluency	0.13	0.866108	0.391	-0.161552	0.392695	Pearson
male davunetide	Phonemic Fluency	CGIC	0.13	0.866108	0.391	-0.161552	0.392695	Pearson
female davunetide	Color Trials 2	CGIds	0.13	0.866927	0.391	-0.16897	0.408869	Pearson
female placebo	Phonemic Fluency	Color Trials 2	-0.13	-0.833664	0.409	-0.418012	0.180414	Pearson
female placebo	Color Trials 2	Phonemic Fluency	-0.13	-0.833664	0.409	-0.418012	0.180414	Pearson
male davunetide	PSPRS	Color Trials 2	0.12	0.83097	0.41	-0.164721	0.384683	Pearson
male davunetide	Color Trials 2	PSPRS	0.12	0.83097	0.41	-0.164721	0.384683	Pearson
male placebo	GDS	CGIC	0.12	0.803516	0.426	-0.172243	0.388787	Pearson
male placebo	CGIC	GDS	0.12	0.803516	0.426	-0.172243	0.388787	Pearson
female placebo	GDS	CGIC	0.12	0.799984	0.428	-0.178791	0.4004	Pearson
female placebo	CGIC	GDS	0.12	0.799984	0.428	-0.178791	0.4004	Pearson
male davunetide	PSPRS	Ventricular volume	0.11	0.7973	0.429	-0.161083	0.363661	Pearson
male davunetide	Ventricular volume	PSPRS	0.11	0.7973	0.429	-0.161083	0.363661	Pearson
female davunetide	Phonemic Fluency	Color Trials 2	-0.12	-0.797827	0.429	-0.404396	0.181271	Pearson
female davunetide	Color Trials 2	Phonemic Fluency	-0.12	-0.797827	0.429	-0.404396	0.181271	Pearson
male placebo	Age	CGIC	0.11	0.779527	0.439	-0.166671	0.368011	Pearson
female placebo	SEADL	Color Trials 2	-0.12	-0.78229	0.439	-0.406798	0.185841	Pearson
male placebo	CGIC	Age	0.11	0.779527	0.439	-0.166671	0.368011	Pearson
female placebo	Color Trials 2	SEADL	-0.12	-0.78229	0.439	-0.406798	0.185841	Pearson
male placebo	Age	SEADL	-0.1	-0.751808	0.456	-0.361421	0.168751	Pearson
male placebo	SEADL	Age	-0.1	-0.751808	0.456	-0.361421	0.168751	Pearson
male placebo	CGIds	Phonemic Fluency	-0.11	-0.751067	0.456	-0.374877	0.175847	Pearson
male placebo	Phonemic Fluency	CGIds	-0.11	-0.751067	0.456	-0.374877	0.175847	Pearson
male placebo	GDS	CGIds	0.11	0.750525	0.457	-0.179765	0.382179	Pearson
male placebo	CGIds	GDS	0.11	0.750525	0.457	-0.179765	0.382179	Pearson
male davunetide	GDS	Color Trials 2	0.11	0.743385	0.461	-0.182806	0.385128	Pearson
male davunetide	Color Trials 2	GDS	0.11	0.743385	0.461	-0.182806	0.385128	Pearson
male placebo	PSPRS	Phonemic Fluency	0.1	0.736656	0.465	-0.174208	0.366164	Pearson
male placebo	Phonemic Fluency	PSPRS	0.1	0.736656	0.465	-0.174208	0.366164	Pearson
female davunetide	Ventricular volume	CGIds	-0.1	-0.73547	0.466	-0.369437	0.176165	Pearson
female davunetide	CGIds	Ventricular volume	-0.1	-0.73547	0.466	-0.369437	0.176165	Pearson
male_davunetide	attention	language	0.11	0.705775	0.484	-0.197275	0.396845	Pearson
male_davunetide	language	attention	0.11	0.705775	0.484	-0.197275	0.396845	Pearson
male placebo	SEADL	Ventricular volume	-0.096	-0.697482	0.489	-0.354886	0.176024	Pearson
male placebo	Ventricular volume	SEADL	-0.096	-0.697482	0.489	-0.354886	0.176024	Pearson
female placebo	SEADL	Phonemic Fluency	0.11	0.68882	0.495	-0.202317	0.399071	Pearson
female placebo	Phonemic Fluency	SEADL	0.11	0.68882	0.495	-0.202317	0.399071	Pearson
female davunetide	CGIC	Phonemic Fluency	-0.1	-0.685306	0.497	-0.381678	0.193298	Pearson
female davunetide	Phonemic Fluency	CGIC	-0.1	-0.685306	0.497	-0.381678	0.193298	Pearson
female davunetide	Age	SEADL	0.097	0.682965	0.498	-0.183386	0.362976	Pearson
female davunetide	SEADL	Age	0.097	0.682965	0.498	-0.183386	0.362976	Pearson
male davunetide	PSPRS	Phonemic Fluency	0.097	0.674486	0.503	-0.186482	0.365389	Pearson
male davunetide	Phonemic Fluency	PSPRS	0.097	0.674486	0.503	-0.186482	0.365389	Pearson
male placebo	Ventricular volume	Phonemic Fluency	0.095	0.671279	0.505	-0.183115	0.358171	Pearson
female davunetide	GDS	CGIds	0.098	0.671659	0.505	-0.18887	0.368595	Pearson
female davunetide	CGIds	GDS	0.098	0.671659	0.505	-0.18887	0.368595	Pearson
male placebo	Phonemic Fluency	Ventricular volume	0.095	0.671279	0.505	-0.183115	0.358171	Pearson
female placebo	Ventricular volume	Color Trials 2	-0.1	-0.656183	0.515	-0.386071	0.202191	Pearson
female placebo	Color Trials 2	Ventricular volume	-0.1	-0.656183	0.515	-0.386071	0.202191	Pearson
female davunetide	SEADL	GDS	0.093	0.63978	0.525	-0.19333	0.364588	Pearson
female davunetide	GDS	SEADL	0.093	0.63978	0.525	-0.19333	0.364588	Pearson
female davunetide	Age	Letter Number Sequence	0.099	0.639361	0.526	-0.207169	0.388119	Pearson
female davunetide	Letter Number Sequence	Age	0.099	0.639361	0.526	-0.207169	0.388119	Pearson
male davunetide	CGIds	Phonemic Fluency	0.091	0.634399	0.529	-0.192036	0.360387	Pearson
male davunetide	Phonemic Fluency	CGIds	0.091	0.634399	0.529	-0.192036	0.360387	Pearson
male placebo	Age	Color Trials 2	-0.09	-0.622988	0.536	-0.362472	0.195677	Pearson
male placebo	Color Trials 2	Age	-0.09	-0.622988	0.536	-0.362472	0.195677	Pearson
female davunetide	PSPRS	Ventricular volume	0.082	0.574834	0.568	-0.198211	0.349543	Pearson
female davunetide	Ventricular volume	PSPRS	0.082	0.574834	0.568	-0.198211	0.349543	Pearson
female placebo	Letter Number Sequence	Color Trials 2	-0.089	-0.57327	0.57	-0.379357	0.216982	Pearson
female placebo	Color Trials 2	Letter Number Sequence	-0.089	-0.57327	0.57	-0.379357	0.216982	Pearson
female placebo	CGIds	Letter Number Sequence	-0.09	-0.571068	0.571	-0.383381	0.220017	Pearson
female placebo	Letter Number Sequence	CGIds	-0.09	-0.571068	0.571	-0.383381	0.220017	Pearson
female davunetide	Letter Number Sequence	Color Trials 2	0.092	0.568562	0.573	-0.226136	0.392134	Pearson
female davunetide	Color Trials 2	Letter Number Sequence	0.092	0.568562	0.573	-0.226136	0.392134	Pearson
female davunetide	GDS	Phonemic Fluency	0.083	0.553875	0.582	-0.212214	0.364699	Pearson
female davunetide	Phonemic Fluency	GDS	0.083	0.553875	0.582	-0.212214	0.364699	Pearson
female placebo	Ventricular volume	CGIC	0.083	0.552225	0.584	-0.212451	0.364484	Pearson
female placebo	CGIC	Ventricular volume	0.083	0.552225	0.584	-0.212451	0.364484	Pearson
male placebo	Age	GDS	-0.077	-0.538242	0.593	-0.348294	0.205319	Pearson
male placebo	GDS	Age	-0.077	-0.538242	0.593	-0.348294	0.205319	Pearson
male davunetide	SEADL	GDS	0.076	0.535446	0.595	-0.203593	0.34461	Pearson
male davunetide	GDS	SEADL	0.076	0.535446	0.595	-0.203593	0.34461	Pearson
female placebo	Age	GDS	-0.079	-0.524368	0.603	-0.360848	0.216444	Pearson
female placebo	GDS	Age	-0.079	-0.524368	0.603	-0.360848	0.216444	Pearson
female davunetide	Ventricular volume	CGIC	0.071	0.496586	0.622	-0.211055	0.343014	Pearson
female davunetide	CGIC	Ventricular volume	0.071	0.496586	0.622	-0.211055	0.343014	Pearson
female davunetide	Ventricular volume	Phonemic Fluency	-0.073	-0.488845	0.627	-0.35249	0.219059	Pearson
female davunetide	Phonemic Fluency	Ventricular volume	-0.073	-0.488845	0.627	-0.35249	0.219059	Pearson
female davunetide	Phonemic Fluency	Letter Number Sequence	-0.076	-0.490118	0.627	-0.368224	0.229279	Pearson
female davunetide	Letter Number Sequence	Phonemic Fluency	-0.076	-0.490118	0.627	-0.368224	0.229279	Pearson
male placebo	SEADL	Letter Number Sequence	0.069	0.482205	0.632	-0.213033	0.341186	Pearson
male placebo	Letter Number Sequence	SEADL	0.069	0.482205	0.632	-0.213033	0.341186	Pearson
female placebo	PSPRS	Phonemic Fluency	0.074	0.473651	0.638	-0.231707	0.366005	Pearson
female placebo	Phonemic Fluency	PSPRS	0.074	0.473651	0.638	-0.231707	0.366005	Pearson
male placebo	Age	Phonemic Fluency	-0.065	-0.46178	0.646	-0.33216	0.211495	Pearson
male placebo	Phonemic Fluency	Age	-0.065	-0.46178	0.646	-0.33216	0.211495	Pearson
male davunetide	Ventricular volume	Letter Number Sequence	-0.066	-0.460467	0.647	-0.338417	0.216019	Pearson
male davunetide	Letter Number Sequence	Ventricular volume	-0.066	-0.460467	0.647	-0.338417	0.216019	Pearson
female placebo	Ventricular volume	Phonemic Fluency	0.071	0.454482	0.652	-0.234531	0.363416	Pearson
female placebo	Phonemic Fluency	Ventricular volume	0.071	0.454482	0.652	-0.234531	0.363416	Pearson
male placebo	Ventricular volume	Letter Number Sequence	-0.062	-0.43805	0.663	-0.33232	0.21686	Pearson
male placebo	Letter Number Sequence	Ventricular volume	-0.062	-0.43805	0.663	-0.33232	0.21686	Pearson
male davunetide	SEADL	Phonemic Fluency	-0.063	-0.435254	0.665	-0.335198	0.219478	Pearson
male davunetide	Phonemic Fluency	SEADL	-0.063	-0.435254	0.665	-0.335198	0.219478	Pearson
male placebo	PSPRS	Letter Number Sequence	-0.061	-0.428324	0.67	-0.331086	0.218181	Pearson
male placebo	Letter Number Sequence	PSPRS	-0.061	-0.428324	0.67	-0.331086	0.218181	Pearson
female davunetide	Age	Phonemic Fluency	0.063	0.424082	0.674	-0.228209	0.344026	Pearson
female davunetide	Phonemic Fluency	Age	0.063	0.424082	0.674	-0.228209	0.344026	Pearson
female_davunetide	language	visuospatial_constructional	0.069	0.418322	0.678	-0.252371	0.375988	Pearson
female_davunetide	visuospatial_constructional	language	0.069	0.418322	0.678	-0.252371	0.375988	Pearson
female placebo	CGIC	Phonemic Fluency	0.067	0.417229	0.679	-0.246035	0.36679	Pearson
female placebo	Phonemic Fluency	CGIC	0.067	0.417229	0.679	-0.246035	0.36679	Pearson
male davunetide	SEADL	Color Trials 2	-0.06	-0.413259	0.681	-0.332382	0.222492	Pearson
male davunetide	Color Trials 2	SEADL	-0.06	-0.413259	0.681	-0.332382	0.222492	Pearson
male davunetide	Age	GDS	0.051	0.354533	0.724	-0.228182	0.321682	Pearson
male davunetide	GDS	Age	0.051	0.354533	0.724	-0.228182	0.321682	Pearson
male_placebo	attention	visuospatial_constructional	0.056	0.352663	0.726	-0.25253	0.353622	Pearson
male_placebo	visuospatial_constructional	attention	0.056	0.352663	0.726	-0.25253	0.353622	Pearson
male_davunetide	language	visuospatial_constructional	-0.055	-0.350312	0.728	-0.349242	0.249815	Pearson
male_davunetide	visuospatial_constructional	language	-0.055	-0.350312	0.728	-0.349242	0.249815	Pearson
male placebo	CGIC	Phonemic Fluency	0.046	0.316362	0.753	-0.235725	0.319901	Pearson
male placebo	Phonemic Fluency	CGIC	0.046	0.316362	0.753	-0.235725	0.319901	Pearson
female placebo	PSPRS	Color Trials 2	-0.049	-0.315293	0.754	-0.340561	0.251921	Pearson
female placebo	Color Trials 2	PSPRS	-0.049	-0.315293	0.754	-0.340561	0.251921	Pearson
male placebo	PSPRS	Color Trials 2	-0.046	-0.314384	0.755	-0.322847	0.238459	Pearson
male placebo	Color Trials 2	PSPRS	-0.046	-0.314384	0.755	-0.322847	0.238459	Pearson
female placebo	GDS	Phonemic Fluency	0.049	0.309484	0.759	-0.258902	0.347643	Pearson
female placebo	Phonemic Fluency	GDS	0.049	0.309484	0.759	-0.258902	0.347643	Pearson
male placebo	Ventricular volume	Color Trials 2	-0.042	-0.288107	0.775	-0.319413	0.242067	Pearson
male placebo	Color Trials 2	Ventricular volume	-0.042	-0.288107	0.775	-0.319413	0.242067	Pearson
male placebo	GDS	Letter Number Sequence	-0.042	-0.282271	0.779	-0.325281	0.248121	Pearson
male placebo	Letter Number Sequence	GDS	-0.042	-0.282271	0.779	-0.325281	0.248121	Pearson
female placebo	GDS	Letter Number Sequence	-0.043	-0.278286	0.782	-0.339338	0.260319	Pearson
female placebo	Letter Number Sequence	GDS	-0.043	-0.278286	0.782	-0.339338	0.260319	Pearson
female davunetide	SEADL	Ventricular volume	-0.039	-0.270145	0.788	-0.310844	0.239566	Pearson
female davunetide	Ventricular volume	SEADL	-0.039	-0.270145	0.788	-0.310844	0.239566	Pearson
male davunetide	Ventricular volume	GDS	0.038	0.268899	0.789	-0.239734	0.310683	Pearson
male davunetide	GDS	Ventricular volume	0.038	0.268899	0.789	-0.239734	0.310683	Pearson
male davunetide	Phonemic Fluency	Color Trials 2	-0.036	-0.24471	0.808	-0.313722	0.248012	Pearson
male davunetide	Color Trials 2	Phonemic Fluency	-0.036	-0.24471	0.808	-0.313722	0.248012	Pearson
male_placebo	attention	language	0.037	0.235424	0.815	-0.269783	0.337316	Pearson
male_placebo	language	attention	0.037	0.235424	0.815	-0.269783	0.337316	Pearson
male placebo	SEADL	GDS	-0.032	-0.217264	0.829	-0.31011	0.251764	Pearson
male placebo	GDS	SEADL	-0.032	-0.217264	0.829	-0.31011	0.251764	Pearson
male placebo	GDS	Color Trials 2	0.032	0.207178	0.837	-0.264406	0.322127	Pearson
male placebo	Color Trials 2	GDS	0.032	0.207178	0.837	-0.264406	0.322127	Pearson
female placebo	CGIC	Letter Number Sequence	-0.032	-0.203168	0.84	-0.332791	0.274503	Pearson
female placebo	Letter Number Sequence	CGIC	-0.032	-0.203168	0.84	-0.332791	0.274503	Pearson
male davunetide	Ventricular volume	CGIC	0.028	0.200892	0.842	-0.244029	0.296162	Pearson
male davunetide	CGIC	Ventricular volume	0.028	0.200892	0.842	-0.244029	0.296162	Pearson
female davunetide	Age	CGIds	-0.027	-0.189917	0.85	-0.300459	0.250334	Pearson
female davunetide	CGIds	Age	-0.027	-0.189917	0.85	-0.300459	0.250334	Pearson
male davunetide	GDS	Phonemic Fluency	0.023	0.152214	0.88	-0.266216	0.307846	Pearson
male davunetide	Phonemic Fluency	GDS	0.023	0.152214	0.88	-0.266216	0.307846	Pearson
male davunetide	Age	Phonemic Fluency	-0.022	-0.149651	0.882	-0.298151	0.258305	Pearson
female davunetide	SEADL	Phonemic Fluency	-0.022	-0.149554	0.882	-0.307487	0.266584	Pearson
male davunetide	Phonemic Fluency	Age	-0.022	-0.149651	0.882	-0.298151	0.258305	Pearson
female davunetide	Phonemic Fluency	SEADL	-0.022	-0.149554	0.882	-0.307487	0.266584	Pearson
male davunetide	PSPRS	CGIC	-0.02	-0.140403	0.889	-0.288418	0.251976	Pearson
male davunetide	CGIC	PSPRS	-0.02	-0.140403	0.889	-0.288418	0.251976	Pearson
female placebo	Ventricular volume	Letter Number Sequence	-0.021	-0.132105	0.896	-0.318995	0.281461	Pearson
female placebo	Letter Number Sequence	Ventricular volume	-0.021	-0.132105	0.896	-0.318995	0.281461	Pearson
male placebo	CGIds	Color Trials 2	-0.017	-0.117013	0.907	-0.30309	0.271084	Pearson
male placebo	Color Trials 2	CGIds	-0.017	-0.117013	0.907	-0.30309	0.271084	Pearson
female placebo	GDS	Color Trials 2	-0.018	-0.114602	0.909	-0.312918	0.280673	Pearson
female placebo	Color Trials 2	GDS	-0.018	-0.114602	0.909	-0.312918	0.280673	Pearson
female placebo	Age	Letter Number Sequence	-0.017	-0.111577	0.912	-0.316112	0.284409	Pearson
female placebo	Letter Number Sequence	Age	-0.017	-0.111577	0.912	-0.316112	0.284409	Pearson
female davunetide	GDS	Letter Number Sequence	-0.015	-0.0921541	0.927	-0.317097	0.290649	Pearson
female davunetide	Letter Number Sequence	GDS	-0.015	-0.0921541	0.927	-0.317097	0.290649	Pearson
male placebo	Letter Number Sequence	Color Trials 2	0.011	0.0743765	0.941	-0.271176	0.291157	Pearson
male placebo	Color Trials 2	Letter Number Sequence	0.011	0.0743765	0.941	-0.271176	0.291157	Pearson
female placebo	CGIC	Color Trials 2	-0.0093	-0.0593887	0.953	-0.308758	0.291882	Pearson
female placebo	Color Trials 2	CGIC	-0.0093	-0.0593887	0.953	-0.308758	0.291882	Pearson
male placebo	SEADL	Color Trials 2	-0.0079	-0.0538003	0.957	-0.29141	0.276826	Pearson
male placebo	CGIC	Letter Number Sequence	-0.0079	-0.0543445	0.957	-0.28848	0.27388	Pearson
male placebo	Letter Number Sequence	CGIC	-0.0079	-0.0543445	0.957	-0.28848	0.27388	Pearson
male placebo	Color Trials 2	SEADL	-0.0079	-0.0538003	0.957	-0.29141	0.276826	Pearson
female davunetide	CGIC	Letter Number Sequence	-0.008	-0.0505765	0.96	-0.311172	0.296656	Pearson
female davunetide	Letter Number Sequence	CGIC	-0.008	-0.0505765	0.96	-0.311172	0.296656	Pearson
male_davunetide	delayed_memory	visuospatial_constructional	0.006	0.0382528	0.97	-0.294899	0.305769	Pearson
male_davunetide	visuospatial_constructional	delayed_memory	0.006	0.0382528	0.97	-0.294899	0.305769	Pearson
male placebo	Age	Letter Number Sequence	-0.0047	-0.032605	0.974	-0.279882	0.271274	Pearson
male placebo	Letter Number Sequence	Age	-0.0047	-0.032605	0.974	-0.279882	0.271274	Pearson
male davunetide	GDS	Letter Number Sequence	0.004	0.027019	0.979	-0.283467	0.290858	Pearson
male davunetide	Letter Number Sequence	GDS	0.004	0.027019	0.979	-0.283467	0.290858	Pearson
male_davunetide	immediate_memory	delayed_memory	-0.003	-0.0192009	0.985	-0.30307	0.297613	Pearson
male_davunetide	delayed_memory	immediate_memory	-0.003	-0.0192009	0.985	-0.30307	0.297613	Pearson
male_davunetide	attention	delayed_memory	0.0028	0.0179435	0.986	-0.297792	0.302891	Pearson
male_davunetide	delayed_memory	attention	0.0028	0.0179435	0.986	-0.297792	0.302891	Pearson
